# Supplementary material for: A universal pocket in fatty acyl-AMP ligases ensures redirection of fatty acid pool away from coenzyme A-based activation
Source: eLife. 2021 Sep 7;10:e70067. doi: 10.7554/eLife.70067 (PMC8460268; doi:10.7554/eLife.70067)
Supplement: Figure 2—source data 5. [file elife-70067-fig2-data5.zip]

Archive with 8 entries (8 files):
- Figure 2 source data1-a.png
- Figure 2 source data1-b.png
- Figure 2 source data1-c.png
- Figure 2 source data1-d.png
- Figure 2 source data1-e.png
- Figure 2 source data1-f.png
- Figure 2 source data1-g.png
- Figure 2 source data1-h.png
