# Supplementary material for: A universal pocket in fatty acyl-AMP ligases ensures redirection of fatty acid pool away from coenzyme A-based activation
Source: eLife. 2021 Sep 7;10:e70067. doi: 10.7554/eLife.70067 (PMC8460268; doi:10.7554/eLife.70067)
Supplement: Figure 4—figure supplement 2—source data 1. — All the TLCs are marked with the origin (where 20 μL reaction mix is spotted), the acyl-CoA band (closest to origin), the acyl-AMP band (closest to the solvent front), and the free fatty acid band (near the solvent front). All the modified radio-CS-PAGE are marked with the acyl-ACP band and a diffused band, which may be free fatty acids or the acyl-AMP formed in the reaction. (A) Representative TLC images showing that the acyl-AMP formation is minimally or not affected by mutations in the alternate pocket of MxFAAL. (B) A representative modified radio-CS-PAGE image showing the acyl-MxACP formation by alternate pocket mutants of MxFAAL. The multiple bands in the modified radio-CS-PAGE may represent either the degradation products of MxACP-GFP or the multiple unfolded forms of MxACP-GFP in the presence of urea in the gel. (C) Representative TLC images showing the acyl-AMP formation by alternate pocket mutants of RsFAAL. (D) A representative modified radio-CS-PAGE image showing the acyl-RsACP formation by alternate pocket mutants of RsFAAL. (E) Representative TLC images showing the acyl-AMP formation by alternate pocket mutants of MsFAAL32. (F) A representative radio-SDS-PAGE showing the acyl-MsPKS131-1042 formation by the alternate pocket mutants of MsFAAL32. Several mutations of the alternate pocket of different FAALs were generated in this study, which had multiple issues including protein stability, poor or complete loss of biochemical activity, etc., hence were not discussed further, and these mutations are marked by a red asterisk as ‘not part of the study.’. [file elife-70067-fig4-figsupp2-data1.zip]

Archive with 9 entries (9 files):
- Figure 4—Figure_Supplement_2_source_data1-c1.png
- Figure 4—Figure_Supplement_2_source_data1-b.png
- Figure 4—Figure_Supplement_2_source_data1-a2.png
- Figure 4—Figure_Supplement_2_source_data1-a1.png
- Figure 4—Figure_Supplement_2_source_data1-f.png
- Figure 4—Figure_Supplement_2_source_data1-e2.png
- Figure 4—Figure_Supplement_2_source_data1-e1.png
- Figure 4—Figure_Supplement_2_source_data1-d.png
- Figure 4—Figure_Supplement_2_source_data1-c2.png
